# Supplementary material for: Disturbance of Immune Microenvironment in Androgenetic Alopecia through Spatial Transcriptomics
Source: Int J Mol Sci. 2024 Aug 20;25(16):9031. doi: 10.3390/ijms25169031 (PMC11354591; doi:10.3390/ijms25169031)
Supplement: Supplementary file 1 [file ijms-25-09031-s001.zip]

Archive with 1 entries (1 files):
- ijms-3065362-supplementary.pdf
